# Supplementary material for: Experimental Morogoro Virus Infection in Its Natural Host, Mastomys natalensis
Source: Viruses. 2021 May 7;13(5):851. doi: 10.3390/v13050851 (PMC8151005; doi:10.3390/v13050851)
Supplement: Supplementary file 1 [file viruses-13-00851-s001.zip]

Archive with 1 entries (1 files):
- viruses-1187527-supplementary.pdf
